# Supplementary material for: ECG-Based Semi-Supervised Anomaly Detection for Early Detection and Monitoring of Epileptic Seizures
Source: Int J Environ Res Public Health. 2023 Mar 12;20(6):5000. doi: 10.3390/ijerph20065000 (PMC10049350; doi:10.3390/ijerph20065000)
Supplement: Supplementary file 1 [file ijerph-20-05000-s001.zip]

Archive with 1 entries (1 files):
- ijerph-2201521-supplementary.pdf
